# Supplementary material for: Spontaneous Cultural Conversion Rate of Mycobacterium avium Complex Pulmonary Disease Based on BACES Severity
Source: J Clin Med. 2023 Nov 16;12(22):7125. doi: 10.3390/jcm12227125 (PMC10671925; doi:10.3390/jcm12227125)
Supplement: Supplementary file 1 [file jcm-12-07125-s001.zip]

Archive with 1 entries (1 files):
- jcm-2712338-supplementary.pdf
